# Supplementary material for: Reasonability of Frequent Laboratory Analyses during Therapy with Nivolumab and Nivolumab+Ipilimumab in Patients with Advanced or Metastatic Renal Cell Carcinoma during the Phase 2 Clinical Trial TITAN-RCC
Source: Cancers (Basel). 2024 Jun 20;16(12):2287. doi: 10.3390/cancers16122287 (PMC11201947; doi:10.3390/cancers16122287)
Supplement: Supplementary file 1 [file cancers-16-02287-s001.zip]

Archive with 1 entries (1 files):
- cancers-2982201-supplementary.pdf
